# Supplementary material for: Australian link worker social prescribing programs: An integrative review
Source: PLoS One. 2024 Nov 11;19(11):e0309783. doi: 10.1371/journal.pone.0309783 (PMC11554121; doi:10.1371/journal.pone.0309783)
Supplement: S1 Data — (XLSX) [file pone.0309783.s001.xlsx]

## Sheet: MMAT checklist
				SCREENING QUESTIONS		1. QUALITATIVE STUDIES					2. RANDOMIZED CONTROLLED TRIALS					3. NON-RANDOMIZED STUDIES					4. QUANTITATIVE DESCRIPTIVE STUDIES					5. MIXED METHODS STUDIES					COMMENTS
RefID	First author	Year	Citation	S1. Are there clear research questions?	S2. Do the collected data allow to address the research questions?	1.1. Is the qualitative approach appropriate to answer the research question?	1.2. Are the qualitative data collection methods adequate to address the research question?	1.3. Are the findings adequately derived from the data?	1.4. Is the interpretation of results sufficiently substantiated by data?	1.5. Is there coherence between qualitative data sources, collection, analysis and interpretation?	2.1. Is randomization appropriately performed?	2.2. Are the groups comparable at baseline?	2.3. Are there complete outcome data?	2.4. Are outcome assessors blinded to the intervention provided?	2.5 Did the participants adhere to the assigned intervention?	3.1. Are the participants representative of the target population?	3.2. Are measurements appropriate regarding both the outcome and intervention (or exposure)?	3.3. Are there complete outcome data?	3.4. Are the confounders accounted for in the design and analysis?	3.5. During the study period, is the intervention administered (or exposure occurred) as intended?	4.1. Is the sampling strategy relevant to address the research question?	4.2. Is the sample representative of the target population?	4.3. Are the measurements appropriate?	4.4. Is the risk of nonresponse bias low?	4.5. Is the statistical analysis appropriate to answer the research question?	5.1. Is there an adequate rationale for using a mixed methods design to address the research question?	5.2. Are the different components of the study effectively integrated to answer the research question?	5.3. Are the outputs of the integration of qualitative and quantitative components adequately interpreted?	5.4. Are divergences and inconsistencies between quantitative and qualitative results adequately addressed?	5.5. Do the different components of the study adhere to the quality criteria of each tradition of the methods involved?
1	Aggar	2020	Aggar, C., Caruana, T., Thomas, T., & Baker, J. (2020). Social prescribing as an intervention for people with work-related injuries and psychosocial difficulties in Australia. Advances in Health and Behavior, 3(1), 101-111.	Yes	Yes	Yes	Yes	Yes	Yes	Yes						No	Yes	Yes	No	Yes						Can't tell	Yes	Yes	Yes	Yes	3.3 12.5 lost to follow up - 87.5% retention - i am assuming this is high but dont have citation to support this. 5.1 - I believe there is value but I cant find an explicit justification of why mixed methods was selected in the paper. 5.4 - I did not identify any divergences between quant and qual.	4
2	Thomas	2020	Thomas, T., Baker, J., Massey, D., D'Appio, D., & Aggar, C. (2020). Stepped-Wedge Cluster Randomised Trial of Social Prescribing of Forest Therapy for Quality of Life and Biopsychosocial Wellbeing in Community-Living Australian Adults with Mental Illness: Protocol. Int J Environ Res Public Health, 17(23). https://doi.org/10.3390/ijerph17239076	Yes	Yes						Yes	Yes	Can't tell	No	Can't tell																2.3 and 2.5 - Study has not been completed yet :. Cannot answer	NA study protocol
3	Aggar	2021	Aggar, C., Thomas, T., Gordon, C., Bloomfield, J., & Baker, J. (2021). Social prescribing for individuals living with mental illness in an Australian community setting: A pilot study. Community Mental Health Journal, 57(1), 189-195. https://doi.org/10.1007/s10597-020-00631-6	Yes	Yes											Can't tell	Yes	Can't tell	No	Yes											3.1 - inclusion and exclusion criteria are included in the paper. However, I could not find justification of this criteria. 3.3 - what is acceptable drop out rates or complettion rates for SP studies? This study had 53% retention. 3.4 - no confouding variables were considered.	4
4	Dingle	2022	Dingle, G. A., Sharman, L. S., Hayes, S., Chua, D., Baker, J. R., Haslam, C., Jetten, J., Haslam, S. A., Cruwys, T., & McNamara, N. (2022). A controlled evaluation of the effect of social prescribing programs on loneliness for adults in Queensland, Australia (protocol). BMC Public Health, 22(1), 1384. https://doi.org/10.1186/s12889-022-13743-3	Yes	Yes											No	Yes	Yes	No	Can't tell											3.1 - particpants were Participants were 114 community dwelling adults experiencing loneliness based on self-report and/or identified by their health or social care workers. 3.3 - 79.4% retention, seems high. 3.5 - only details retention rates. i could not find specific details of what SP programs the participants enagaged in and whether the interventions went as planned.	4
5	Jayasinghe	2023	Jayasinghe, S., Holloway, T. P., Soward, R., Patterson, K. A. E., Ahuja, K. D. K., Dalton, L., Murray, S., Hughes, R., Byrne, N. M., & Hills, A. P. (2023). "An Ounce of Prevention is Worth a Pound of Cure": Proposal for a Social Prescribing Strategy for Obesity Prevention and Improvement in Health and Well-being. JMIR Res Protoc, 12, e41280. https://doi.org/10.2196/41280	Yes	Yes	Yes	Yes	Can't tell	Can't tell	Can't tell						No	Yes	Can't tell	No	Can't tell						Yes	Yes	Can't tell	Can't tell	Can't tell	1.3, 1.4, 1.5 study hasn’t been completed yet so I cant tell. 3.3, 3.5 study hasn’t been completed yet so I cant tell. 5.3, 5.4, 5.5 study hasn’t been completed yet so I cant tell.	NA study protocol
6	Woolfenden	2022	Woolfenden, S. (2022). Equity Pathways in Integrated Care in Cerebral Palsy (EPIC-CP): a pilot clinical trial of social prescribing for children and young people with cerebral palsy and their parents/caregivers [Trial registry record]. Australian New Zealand Clinical Trials Registry (ANZCTR). https://www.cochranelibrary.com/central/doi/10.1002/central/CN-02498089/full	Yes	Yes						Yes	Yes	Can't tell	Can't tell	Can't tell																NOTE: this is also a RCT but also include qual. 2.3 - study hasn’t been completed yet so I cant tell. 2.4 - no mention of blinded or unblinded 2.5- study hasn’t been completed yet so I cant tell.	NA study protcol
